# Supplementary material for: Immunoassay for Colistin Monitoring in Critically Ill Patients Receiving Colistin Methanesulfonate Therapy
Source: Pharmaceuticals (Basel). 2026 Jun 1;19(6):880. doi: 10.3390/ph19060880 (PMC13304614; doi:10.3390/ph19060880)
Supplement: Supplementary file 1 [file pharmaceuticals-19-00880-s001.zip]

Archive with 1 entries (1 files):
- pharmaceuticals-4270911-supplementary.pdf
